# Supplementary material for: The impact of two state-level approaches to restricting the sale of flavored tobacco products
Source: BMC Public Health. 2022 Sep 22;22:1799. doi: 10.1186/s12889-022-14172-y (PMC9493160; doi:10.1186/s12889-022-14172-y)
Supplement: Supplementary file 4 — Additional file 4. [file 12889_2022_14172_MOESM4_ESM.xlsx]

## Sheet: Final - Select Data
Supplementary Table 1
Summary Statistics of Key Variables, Demographic Characteristics, State-level Policy Controls, and Covid 19 Controls
	Pre- MA E-cig				Pre - MA OTP				NJ Pre
	Massachusetts Pre-Period (E-Cig Flavor Ban)	Virginia Pre-Period (E-Cig Flavor Ban)	Pennsylvania Pre-Period (E-Cig Flavor Ban)	Average of Virginia and Pennsylvania (E-Cig Flavor Ban)	Massachusetts Pre-Period (OTP Flavor Ban)	Virginia Pre-Period (OTP Flavor Ban)	Pennsylvania Pre-Period (OTP Flavor Ban)	Average of Virginia and Pennsylvania (OTP Flavor Ban)	New Jersey Pre-Period	Virginia Pre-Period (NJ Flavor Ban)	Pennsylvania Pre-Period (NJ Flavor Ban)	Average of Virginia and Pennsylvania (NJ Flavor Ban) Flavor Ban)
Outcome Variables
Per Capita E-Cigarette (Milliliters of E-Liquid)	0.02 [0.02]	0.02 [0.03]	0.02 [0.03]	0.02 [0.03]					0.04 [0.04]	0.02 [0.03]	0.02 [0.03]	0.03 [0.03]
Per Capita Cigarette (Packs of Cigarettes)					0.97 [0.47]	2.14 [0.42]	1.69 [0.28]	1.91 [0.42]	1.32 [0.33]	2.13 [0.42]	1.69 [0.28]	1.91 [0.42]
Per Capita Smokeless Tobacco (Ounces)					0.03 [0.03]	0.22 [0.15]	0.22 [0.14]	0.22 [0.14]	0.05 [0.04]	0.22 [0.15]	0.22 [0.14]	0.22 [0.14]
Per Capita Cigar (Pieces)					0.28 [0.22]	0.54 [0.35]	0.35 [0.24]	0.44 [0.31]	0.33 [0.25]	0.53 [0.34]	0.34 [0.23]	0.44 [0.31]
Demographic Characteristics
Non-Hispanic White	0.73 [0.00]	0.62 [0.00]	0.77 [0.01]	0.70 [0.07]	0.73 [0.00]	0.62 [0.00]	0.77 [0.00]	0.70 [0.07]	0.56 [0.00]	0.62 [0.00]	0.77 [0.01]	0.70 [0.07]
Non-Hispanic Black	0.07 [0.00]	0.19 [0.00]	0.11 [0.00]	0.15 [0.04]	0.07 [0.00]	0.19 [0.00]	0.11 [0.00]	0.07 [0.02]	0.11 [0.00]	0.19 [0.00]	0.11 [0.00]	0.15 [0.04]
Non-Hispanic Other	0.09 [0.00]	0.09 [0.00]	0.05 [0.00]	0.07 [0.02]	0.09 [0.00]	0.09 [0.00]	0.05 [0.00]	0.15 [0.04]	0.13 [0.00]	0.09 [0.00]	0.05 [0.00]	0.07 [0.02]
Hispanic	0.12 [0.00]	0.09 [0.00]	0.07 [0.00]	0.08 [0.01]	0.12 [0.00]	0.09 [0.00]	0.07 [0.00]	0.08 [0.01]	0.20 [0.00]	0.09 [0.00]	0.07 [0.00]	0.08 [0.01]
Proportion Male	0.48 [0.00]	0.48 [0.00]	0.48 [0.00]	0.49 [0.00]	0.48 [0.00]	0.48 [0.00]	0.48 [0.00]	0.49 [0.00]	0.48 [0.00]	0.48 [0.00]	0.48 [0.00]	0.49 [0.00]
State-level Policy Controls
Real median household income	$75,519 [8,236]	$69,677 [6,824]	$61,745 [4,104]	$65,711 [6,886]	$75,774 [7,902]	$70,261 [6,711]	$62,083 [4,050]	$66,172 [6,887]	$72,398 [7,018]	$70,144 [6,762]	$62,022 [4,086]	$66,083 [6,905]
Unemployment rate	3.95 [0.72]	3.64 [0.72]	4.97 [0.44]	4.31 [0.90]	4.48 [2.65]	3.88 [1.50]	5.44 [2.09]	4.66 [1.98]	4.93 [2.14]	3.75 [1.28]	5.23 [1.66]	4.49 [1.66]
Minimum legal e-cigarette sales age	18.00 [0.00]	18.22 [0.78]	18.00 [0.00]	18.11 [0.56]	18.08 [0.27]	18.51 [1.13]	18.00 [0.00]	18.25 [0.84]	19.88 [0.99]	18.44 [1.06]	18.00 [0.00]	18.22 [0.78]
Minimum legal cigarette sales age	18.00 [0.00]	18.22 [0.78]	18.00 [0.00]	18.11 [0.56]	18.08 [0.27]	18.51 [1.13]	18.00 [0.00]	18.25 [0.84]	19.91[1.00]	18.44 [1.06]	18.00 [0.00]	18.22 [0.78]
Tobacco 21 laws	0.17 [0.38]	0.07 [0.26]	0.00 [0.00]	0.04 [0.19]	0.26 [0.44]	0.17 [0.38]	0.00 [0.00]	0.08 [0.28]	0.44 [0.50]	0.15 [0.35]	0.00 [0.00]	0.07 [0.26]
Real weighted average e-cigarette ml price	$9.19 [6.96]	$6.94 [1.31]	$9.92 [2.41]	$8.26 [2.42]	$8.73 [6.74]	$6.76 [1.34]	$9.52 [2.56]	8.11 [2.45]	$9.47 [12.15]	$6.80 [1.34]	$9.61 [2.55]	$8.15 [2.45]
Real weighted average cigarette pack price	$8.42 [0.42]	$4.68 [0.36]	$6.41 [0.80]	$5.54 [1.06]	$8.54 [0.55]	$4.76 [0.43]	$6.54 [0.85]	$5.66 [1.11]	$7.44 [0.54]	$4.75 [0.41]	$6.51 [0.84]	$5.63 [1.10]
Real weighted average smokeless tobacco ounce price	$8.23 [1.07]	$2.55 [0.26]	$2.75 [0.56]	$2.65 [0.45]	$8.49 [1.30]	$2.62 [0.32]	$2.87 [0.63]	$2.75 [0.51]	$4.19 [0.40]	$2.60 [0.31]	$2.84 [0.61]	$2.72 [0.50]
Real weighted average cigar piece price	$0.66 [0.15]	$0.53 [0.05]	$0.51 [0.04]	$0.52 [0.05]	$0.68 [0.16]	$0.54 [0.06]	$0.52 [0.04]	$0.51 [0.05]	$0.67 [0.03]	$0.54 [0.05]	$0.51 [0.04]	$0.53 [0.05]
Cigarerette excise taxes					$3.32 [0.10]	$0.28 [0.00]			$2.55 [0.08]	$0.28 [0.00]
E-cigarette excise taxes	$0.00 [0.00]	$0.00 [0.00]							$0.03 [0.04]	$0.00 [0.00]
E-cigarette wholesale percentage taxes	0.00 [0.00]	0.00 [0.00]							0.93 [2.91]	0.00 [0.00]
Market Shares
Disposable e-cigarettes	0.21 [0.14]	0.13 [0.08]	0.12 [0.10]	0.13 [0.09]					0.14 [0.09]	0.12 [0.08]	0.11 [0.10]	0.12 [0.09]
Cigarillos					0.68 [0.03]	0.80 [0.03]	0.81 [0.03]	0.81 [0.03]	0.78 [0.03]	0.80 [0.03]	0.81 [0.03]	0.81 [0.03]
Large Cigars					0.22 [0.05]	0.16 [0.02]	0.13 [0.03]	0.14 [0.03]	0.16 [0.03]	0.16 [0.02]	0.13 [0.03]	0.14 [0.03]
Snus					0.36 [0.05]	0.25 [0.02]	0.31 [0.01]	0.28 [0.03]	0.48 [0.04]	0.25 [0.01]	0.31 [0.02]	0.28 [0.03]
Moist Snuff					0.61 [0.04]	0.66 [0.02]	0.66 [0.02]	0.66 [0.02]	0.50 [0.04]	0.66 [0.02]	0.66 [0.02]	0.66 [0.02]
Covid-19
Cumulative Cases	0.00 [0.00]	0.00 [0.00]	0.00 [0.00]	0.00 [0.00]	2,951 [15,718]	1,209 [7,077]	2,228 [11,713]	1,718 [9,684]	1,104 [9,352]	109 [925]	419 [3,568]	264 [2,609]
Culumative Deaths	0.00 [0.00]	0.00 [0.00]	0.00 [0.00]	0.00 [0.00]	193 [1,080]	37 [210]	149 [861]	93 [629]	54 [467]	3 [30]	11 [96]	7 [71]
